# Supplementary material for: Flubendazole Enhances the Inhibitory Effect of Paclitaxel via HIF1α/PI3K/AKT Signaling Pathways in Breast Cancer
Source: Int J Mol Sci. 2023 Oct 12;24(20):15121. doi: 10.3390/ijms242015121 (PMC10606573; doi:10.3390/ijms242015121)
Supplement: Supplementary file 1 [file ijms-24-15121-s001.zip]

Archive with 1 entries (1 files):
- ijms-2576452-supplementary.pdf
